# Supplementary material for: Neuropsychological Characterization of Aggressive Behavior in Children and Adolescents with CD/ODD and Effects of Single Doses of Medications: The Protocol of the Matrics_WP6-1 Study
Source: Brain Sci. 2021 Dec 11;11(12):1639. doi: 10.3390/brainsci11121639 (PMC8699463; doi:10.3390/brainsci11121639)
Supplement: Supplementary file 1 [file brainsci-11-01639-s001.zip]

Archive with 1 entries (1 files):
- brainsci-1430255-supplementary.pdf
